# Supplementary material for: Winners and Losers of Atlantification: The Degree of Ocean Warming Affects the Structure of Arctic Microbial Communities
Source: Genes (Basel). 2023 Mar 1;14(3):623. doi: 10.3390/genes14030623 (PMC10048660; doi:10.3390/genes14030623)
Supplement: Supplementary file 1 [file genes-14-00623-s001.zip]

Archive with 1 entries (1 files):
- genes-2222982-supplementary.pdf
